# Supplementary material for: Talking to Teens about Pain: A Modified Delphi Study of Adolescent Pain Science Education
Source: Can J Pain. 2019 Nov 26;3(1):200–8. doi: 10.1080/24740527.2019.1682934 (PMC8730612; doi:10.1080/24740527.2019.1682934)
Supplement: Supplemental Material [file UCJP_A_1682934_SM8696.xlsx]

## Sheet: Rounds of Delphi
Round 1: Brainstorm (n=31)	Round 2: Collate, cluster, cull (n=9)	Round 3: Prioritise (n=7)
All your pain is real/ your pain is a valid experience	Your pain is unique and real (valid) and no-one can decide if you have it	Your pain is unique and real (valid) and no-one can decide if you have it
Pain is personally unique	Pain is personally unique
Noone else can decide whether or not you are in pain	Noone else can decide whether or not you are in pain
Pain is a protective output/ Pain is a protector with varying accuracy	Pain is a protector	Pain is a protector
Pain can become overprotective	Pain can become overprotective/sensitive	Pain can become overprotective/sensitive
Pain is a brain output	Pain is a brain output	Pain is a brain output
The brain decides on how much pain you feel	The brain decides on how much pain you feel
There are many potential contributors to anyone’s pain	There are many potential contributors to anyone’s pain	There are many potential contributors to anyone’s pain
The entire human is involved in producing pain	The entire human is involved in producing pain
Contributions to pain are personally unique	Contributions to pain are personally unique
Pain relies on context	Pain relies on context
Past experience influences pain	Past experience influences pain
Attention/distraction influences pain	Attention/distraction influences pain
Other senses influence pain	Other senses influence pain
Emotional state influences pain	Emotional state influences pain
Sleep and nutrition influence pain	Sleep and nutrition influence pain
Your physical state influences pain	Your physical state influences pain
Your own understanding of pain will influence your pain	Your own understanding of pain will influence your pain
Pain and tissue damage are poorly related/Pain and injury/damage aren’t closely related	Pain is not an accurate marker of tissue damage	Pain is not an accurate marker of tissue damage
We are all bioplastic	We are all bioplastic	We are all bioplastic
The longer we have pain, the more easily our pain occurs - Hebbian learning	The longer we have pain, the more easily our pain occurs - Hebbian learning
Your brain is powerful	Your brain is powerful
The brain is constantly changing	The brain is constantly changing
You can learn how to change your own pain	You can learn how to change your own pain
Your brain is wired for learning	Your brain is wired for learning
Pain education is treatment	Pain education is treatment	Pain education is treatment
Your own understanding of pain will influence the impact of pain on your life	Your own understanding of pain will influence the impact of pain on your life
It is possible to learn how to live a normal life again	It is possible to improve/get better/you can do it	It is possible to improve/get better/you can do it
You have everything you need to change	You have everything you need to change
Pain is common	Pain is common
Your brain is not broken	Your brain is not broken
